# Supplementary material for: DRUL for school: Opening Pre-K with safe, simple, sensitive saliva testing for SARS-CoV-2
Source: PLoS One. 2021 Jun 25;16(6):e0252949. doi: 10.1371/journal.pone.0252949 (PMC8232451; doi:10.1371/journal.pone.0252949)
Supplement: S1 Data — (XLSX) [file pone.0252949.s003.xlsx]

## Sheet: Deterimining LOD column
Replicate	copies/ul	100	10	1	0.1	0.01	0
1	N1	27.2967	30.4127	34.052	37.8234	NaN	NaN
1	N2	29.998	33.7161	36.1822	41.8964	41.4316	NaN
1	RP	22.5974	22.4816	22.978	22.7558	22.4389	22.0538
2	N1	27.3274	30.7577	33.4979	39.1433	NaN	NaN
2	N2	30.0225	33.7024	37.2573	39.9719	NaN	NaN
2	RP	22.6238	22.4037	22.5049	22.6414	22.5365	23.0029
3	N1	27.2335	30.4954	34.1496	37.481	NaN	NaN
3	N2	30.0836	33.7571	37.1143	NaN	NaN	NaN
3	RP	22.8613	22.4708	22.5568	22.6419	22.6582	23.3604

## Sheet: Determining LOD phenol
Replicate		100 copies/ul	10 copies/ul	1 copy/ul	0.1 copies/ul	0.01 copies/ul	0 copies/ul
1	N1	27.7962	30.8095	34.4737	37.3578	NaN	NaN
1	N2	29.5692	32.8453	36.2751	40.2851	NaN	NaN
1	RP	24.1633	23.8088	23.9013	23.9925	23.5457	23.6224
2	N1	27.922	31.3465	35.8159	NaN	NaN	NaN
2	N2	29.35	32.7809	NaN	39.6879	NaN	NaN
2	RP	24.1228	23.6527	23.683	23.7304	23.5063	25.136
3	N1	27.7591	31.2481	34.1958	36.5287	38.082	NaN
3	N2	29.2432	33.0936	36.4175	41.0096	NaN	NaN
3	RP	24.0008	23.8175	23.7278	23.9001	23.7521	23.5348

## Sheet: Confirming LOD column
Replicate		2 copies/ul	1 copy/ul	0.2 copies/ul
1	N1	33.5077	34.3139	37.8645
1	N2	36.4987	37.632	40.5493
1	RP	26.0761	26.0442	26.0302
2	N1	33.9687	34.2828	37.907
2	N2	36.7997	36.6905	39.7087
2	RP	26.1191	26.0277	25.9402
3	N1	33.6896	34.3785	36.4214
3	N2	36.4828	36.6519	42.4275
3	RP	26.0527	26.0009	26.1198
4	N1	33.2403	34.6311	37.0715
4	N2	37.168	36.653	41.3661
4	RP	25.9889	25.8447	25.9341
5	N1	33.0289	34.3119	36.7939
5	N2	36.6298	37.2164	40.2569
5	RP	26.0342	25.6989	26.0184
6	N1	33.5494	34.9869	36.6168
6	N2	36.5686	38.4738	41.439
6	RP	25.9482	25.78	26.0022
7	N1	33.9242	34.5036	NaN
7	N2	36.3578	37.0048	40.0755
7	RP	25.9505	25.8128	25.7667
8	N1	33.7227	34.539	37.9188
8	N2	36.3898	38.0213	38.3932
8	RP	25.8725	25.9131	25.7937
9	N1	32.5402	34.9458	38.4711
9	N2	36.5883	36.7552	41.2819
9	RP	25.8946	25.7425	26.0039
10	N1	33.5452	35.1671	35.5731
10	N2	36.206	37.1522	NaN
10	RP	26.0446	25.7378	25.9568
11	N1	33.2809	34.6374	NaN
11	N2	36.1896	36.8788	42.0163
11	RP	26.007	25.8358	25.9263
12	N1	33.3345	34.234	35.3639
12	N2	36.0328	38.1821	40.4337
12	RP	25.921	25.9658	25.8102
13	N1	33.6826	34.3378	37.6306
13	N2	36.2531	38.0738	40.1704
13	RP	25.9567	25.9536	25.9233
14	N1	33.2208	34.639	36.7846
14	N2	36.2999	38.9661	41.6091
14	RP	25.9472	25.9643	25.7803
15	N1	34.0242	34.8881	36.6862
15	N2	36.7985	38.5729	40.5549
15	RP	26.026	25.8317	25.9377
16	N1	33.9623	34.9459	34.7444
16	N2	36.4618	38.0328	40.7861
16	RP	26.0278	25.966	25.8012
17	N1	34.3907	34.5745	37.6261
17	N2	36.7638	38.2887	NaN
17	RP	26.0004	25.8906	26.0138
18	N1	33.4797	34.3634	36.486
18	N2	37.0498	38.0347	43.6365
18	RP	26.0284	25.8879	25.7373
19	N1	34.0078	34.8361	38.9094
19	N2	37.2055	38.2527	40.4755
19	RP	26.1237	25.9365	26.0056
20	N1	34.024	35.4763	NaN
20	N2	36.7005	37.847	40.2562
20	RP	26.0419	26.059	25.8079

## Sheet: Confirming LOD phenol
Replicate		2 copies/ul	1 copy/ul	0.2 copies/ul
1	N1	33.8586	34.3945	37.0121
1	N2	35.6422	36.2758	39.0564
1	RP	25.3746	26.8683	26.6604
2	N1	33.7465	34.2244	38.0343
2	N2	35.8185	36.6265	39.843
2	RP	25.4627	26.8977	26.6826
3	N1	34.1069	34.6704	38.8777
3	N2	35.5292	36.8564	38.9661
3	RP	25.3819	26.6867	26.7528
4	N1	33.8606	34.6961	36.0787
4	N2	35.7366	36.2861	38.558
4	RP	25.2652	26.622	26.4065
5	N1	33.5147	34.242	36.9164
5	N2	35.2194	36.779	39.7305
5	RP	25.3567	26.4954	26.528
6	N1	33.4894	34.5957	36.8821
6	N2	35.3931	35.9399	39.7209
6	RP	25.3797	26.6479	26.6297
7	N1	33.6731	35.1644	37.8053
7	N2	35.8484	36.0119	39.4798
7	RP	25.3109	26.494	26.4005
8	N1	33.4981	34.7801	36.5328
8	N2	35.1195	38.7632	38.3878
8	RP	25.2015	26.5652	26.5543
9	N1	33.5148	35.1493	NaN
9	N2	35.1243	36.5292	40.3425
9	RP	25.2807	26.4795	26.551
10	N1	34.4697	35.5866	37.9212
10	N2	35.4765	36.8382	39.1743
10	RP	25.3806	26.4672	26.5165
11	N1	33.1216	35.2245	37.6513
11	N2	34.9894	36.5073	39.5447
11	RP	25.3712	26.5434	26.5222
12	N1	33.4276	34.8888	NaN
12	N2	35.2433	36.193	38.4827
12	RP	25.2316	26.8032	26.4552
13	N1	33.7969	34.8265	36.3438
13	N2	35.3233	36.909	39.1752
13	RP	25.2697	26.7742	26.5024
14	N1	33.1727	35.3886	38.928
14	N2	35.4431	37.9756	39.8287
14	RP	25.3054	26.6755	26.4221
15	N1	33.6775	35.17	39.1474
15	N2	35.6777	37.0485	38.0607
15	RP	25.2451	26.7422	26.4468
16	N1	33.4572	35.2454	37.2123
16	N2	35.1854	36.9499	39.9009
16	RP	25.2258	26.8036	26.4312
17	N1	34.439	35.3094	37.8024
17	N2	35.3958	37.1046	41.1427
17	RP	25.2673	26.6186	26.5703
18	N1	33.4286	35.069	37.7556
18	N2	35.0784	36.5497	38.9454
18	RP	26.0296	26.6076	26.3779
19	N1	34.0096	35.0915	36.6581
19	N2	35.4459	36.198	41.1149
19	RP	25.3467	26.6896	26.5742
20	N1	33.3136	35.7244	NaN
20	N2	35.1941	37.0536	38.9798
20	RP	25.3253	26.6109	26.3659

## Sheet: Confirming LOD column 20 smpls
		2 copies/ul			1 copies/ul			0.2 copies/ul
Sample	N1	N2	RP	N1	N2	RP	N1	N2	RP
1	34.6098	38.8864	21.6883	35.368	39.6792	21.1072	NaN	NaN	21.539
2	32.5707	35.7842	21.7825	33.1933	36.3307	21.8329	34.9502	44.0699	21.5335
3	35.9702	38.6822	20.3196	39.2687	38.7379	20.0526	NaN	NaN	20.7525
4	31.5361	34.6525	26.1589	34.2996	36.0212	26.1233	34.5562	37.337	25.7921
5	34.031	36.4872	20.0986	34.7136	39.3858	19.6003	37.4191	41.1886	20.0211
6	31.9872	37.4724	21.9044	33.765	35.6895	22.1537	35.1298	39.9864	22.0623
7	32.6339	36.0784	20.6363	35.6489	38.5384	20.4009	34.3665	39.2189	20.7268
8	33.7023	37.4505	20.5474	34.5177	38.4023	20.0019	34.9647	41.906	20.0644
9	31.798	33.427	23.2082	32.702	35.58	23.3925	34.9345	40.7285	23.5461
10	32.0033	35.4388	22.1232	32.5405	35.7784	21.5025	35.197	37.348	21.7081
11	34.2641	38.7881	22.1176	35.014	38.2398	22.3192	NaN	NaN	21.4983
12	31.8854	35.5594	22.3822	33.605	39.8237	23.017	36.0181	NaN	22.3292
13	34.243	42.0016	21.2462	35.1201	39.4296	21.8061	37.3343	42.7089	21.3811
14	32.1821	35.1307	22.0306	33.1358	36.1849	22.3843	34.3252	36.7151	21.5674
15	33.3638	36.0269	20.8315	34.4908	37.3788	20.2844	NaN	41.6645	19.7642
16	31.8041	34.5003	25.8263	33.3327	36.6372	25.9601	33.8515	NaN	26.1322
17	32.8928	37.2845	20.0789	34.0809	37.333	20.2335	NaN	42.8021	19.8254
18	31.5014	35.1212	22.1591	32.5787	35.7348	21.9339	35.0783	37.1697	21.6063
19	33.3485	36.23	21.0904	33.4176	37.0056	20.4724	34.5857	39.1826	20.0413
20	32.2754	36.0132	20.4151	34.1517	36.8043	20.2534	34.7444	NaN	19.9877

## Sheet: Clinical evaluation column
Replicate	RUDL buffer	100X	10X	8X	6X	4X	2X	0
1	N1	27.897	31.0399	31.3965	31.3714	32.5847	33.5619	NaN
1	N2	30.6295	35.4034	34.5924	35.3655	35.0962	36.7728	NaN
1	RP	23.8709	24.0462	22.1732	22.0649	24.6374	24.6874	22.0538
2	N1	27.1718	30.3811	32.0254	31.9071	32.1604	33.4014	NaN
2	N2	29.5792	33.3467	36.1701	35.1634	35.7954	36.893	NaN
2	RP	27.0745	26.6869	23.7673	23.948	21.8045	22.1264	26.9134
3	N1	26.5568	30.2965	30.8249	31.4178	32.5563	33.6704	NaN
3	N2	28.8666	32.7548	33.4504	33.902	36.4243	37.8726	NaN
3	RP	27.2075	27.3236	26.5684	26.4022	23.9606	23.9827	23.0029
4	N1	27.3813	30.6229	30.9129	31.2192	31.7687	32.5101	NaN
4	N2	30.2886	34.23	32.6999	33.4037	34.4819	36.1488	NaN
4	RP	24.6155	24.6609	27.2026	27.2212	26.4886	26.5241	25.8931
5	N1	27.4004	31.1146	31.5642	31.4989	31.4977	32.6416	NaN
5	N2	30.9155	34.64	34.5591	34.8966	34.2114	35.0058	NaN
5	RP	21.8263	22.1131	24.7048	24.7019	27.1647	27.2517	23.3604
6								NaN
6								NaN
6								23.2016
7								NaN
7								NaN
7								24.3842
8								38.1336
8								NaN
8								21.5614
9								NaN
9								NaN
9								23.2449
10								NaN
10								NaN
10								24.195

## Sheet: Clinical evaluation phenol
Replicate		100X	10X	8X	6X	4X	2X	0
1	N1	27.0242	30.4963	31.4353	32.0381	31.8827	32.3311	NaN
1	N2	28.6624	32.1764	32.8187	33.3948	33.3903	34.3857	NaN
1	RP	23.9872	24.028	25.2366	25.0565	28.1184	28.0893	22.0353
2	N1	28.0016	31.097	30.9167	31.0362	31.8505	32.907	NaN
2	N2	29.589	33.3988	32.2827	33.05	34.1326	35.7077	NaN
2	RP	22.9227	22.9998	23.6591	23.9587	22.2178	21.5456	25.136
3	N1	26.9323	30.2471	31.293	31.4575	31.3727	32.7698	NaN
3	N2	28.2692	32.233	33.2249	33.258	33.2537	35.178	NaN
3	RP	24.8372	24.8197	22.7941	23.1223	23.9822	23.6886	23.0242
4	N1	27.3334	30.3	30.8483	31.088	31.4096	33.0442	NaN
4	N2	28.5465	31.7658	32.5072	33.3584	35.3189	36.3496	NaN
4	RP	27.8751	28.0022	24.5871	24.6555	23.2616	23.1601	22.6137
5	N1	27.5688	30.9034	30.727	31.1521	31.6105	32.3539	NaN
5	N2	29.1975	32.9404	32.2892	32.2363	33.3614	34.4246	NaN
5	RP	25.0266	24.9993	27.9072	27.8477	24.5632	24.8278	26.7858
6	N1							NaN
6	N2							NaN
6	RP							23.6085
7	N1							NaN
7	N2							NaN
7	RP							27.5987
8	N1							NaN
8	N2							NaN
8	RP							24.6192
9	N1							NaN
9	N2							NaN
9	RP							26.8157
10	N1							NaN
10	N2							NaN
10	RP							22.6332

## Sheet: Stability time
OVERNIGHT condition	Sample	Primers	Ct	7 DAYS condition	Sample	Primers	Ct
Saliva + DRUL	1	229E primer 1	NaN	Saliva + DRUL	1	229E primer 1	NaN
	2		NaN		2		NaN
	1	229E primer 2	39.8949		1	229E primer 2	NaN
	2		NaN		2		38.1453
	1	Bactin	31.5747		1	Bactin	32.0964
	2		31.5969		2		31.841
1ul* 229e saliva + DRUL	1	229E primer 1	29.957	1ul* 229e saliva + DRUL	1	229E primer 1	27.1411
	2		29.7659		2		27.2249
	1	229E primer 2	28.6004		1	229E primer 2	26.8984
	2		28.7536		2		27.1383
	1	Bactin	31.3537		1	Bactin	31.8711
	2		31.5131		2		32.0363
1ul 229e saliva + DRUL	1	229E primer 1	30.9393	1ul 229E saliva	1	229E primer 1	31.2722
	2		29.3784		2		29.4889
	1	229E primer 2	27.9536		1	229E primer 2	28.3998
	2		28.2249		2		28.3709
	1	Bactin	30.7297		1	Bactin	30.8254
	2		30.5284		2		30.5959
0.1ul 229e saliva + DRUL	1	229E primer 1	34.6855	0.1 ul 229E saliva	1	229E primer 1	32.9399
	2		33.5434		2		30.7584
	1	229E primer 2	32.5578		1	229E primer 2	30.5699
	2		32.4932		2		30.5115
	1	Bactin	31.6865		1	Bactin	30.7644
	2		31.5027		2		30.6192
0.01ul 229e saliva + DRUL	1	229E primer 1	39.1488	0.01 ul 229E saliva	1	229E primer 1	36.9241
	2		37.5006		2		34.7254
	1	229E primer 2	35.9983		1	229E primer 2	34.169
	2		36.0071		2		33.8953
	1	Bactin	31.5181		1	Bactin	30.7791
	2		31.5495		2		31.5363

## Sheet: Stability temperature
Condition	Sample	Primer	Ct
saliva	1	229E primer 1	NaN
	2		NaN
	1	229E primer 2	NaN
	2		NaN
	1	Bactin	31.0777
	2		31
25C 229E saliva + DRUL	1	229E primer 1	24.4033
	2		24.4
	1	229E primer 2	24.1237
	2		24.1742
	1	Bactin	25.252
	2		25.5089
0C 229E saliva + DRUL	1	229E primer 1	25.4597
	2		24.8846
	1	229E primer 2	24.8139
	2		24.8447
	1	Bactin	25.2671
	2		25.0527
38C 229E saliva + DRUL	1	229E primer 1	26.542
	2		26.3119
	1	229E primer 2	26.1272
	2		26.0108
	1	Bactin	25.4382
	2		25.4984

## Sheet: NYC PHL NP samples
	RU	Cephiad
	N2	N2 Target
RK57700	21.8198	21.8
RK57675	16.6636	17.3
RK57657	18.6198	18.8
RK57719	20.3791	18.3
RK57723	21.5057	21.2
RK57705	22.2962	22.3
RK57709	22.47	22.4
RK57746	25.2389	23.9
RK57668	28.5802	25.7
RK57618	27.4646	26.8
RK57718	29.9128	27.3
RK57703	33.5167	27.3
RK57665	32.1526	27.9
RK57699	32.8928	28.3
RK57620	27.2999	28.5
RK57701	29.6471	28.6
RK57722	32.9167	31
RK57667	32.8473	30.6
RK57676	32.0322	31.4
RK57628	31.4874	31.5
RK57627	36.8031	32.4
RK57671	34.4205	33.7
RK57677	35.2825	34
RK57711	36.5768	35.8
RK57686	38.2366	37
RK57745	39.4099	36.8
RK57696	36.6831	37.6
RK57687	36.6175	37.3
RK57658	39.1344	36.8
RK57695	36.8317	35.1

[truncated: 1 more sheets: Inactivation]
